# Supplementary material for: Density Dependence in Large Herbivores Inhabiting an Insular Nature Reserve
Source: Ecol Evol. 2024 Dec 4;14(12):e70689. doi: 10.1002/ece3.70689 (PMC11617638; doi:10.1002/ece3.70689)
Supplement: Supplementary file 3 — Data S3. [file ECE3-14-e70689-s001.xlsx]

## Sheet: Sheet1
TELPERION NATURE RESERVE
RAINFALL DATA - 1 AUGUST 2014 - 1 AUGUST 2015
Month	2014-08-01	2014-09-01	2014-10-01	2014-11-01	2014-12-01	2015-01-01	2015-02-01	2015-03-01	2015-04-01		2015-08-01	Total
Section
Caves
Reading 1	0	0	9	80	188	120	14	38	11		0	460
Reading 2	0	0	9	92	191	126	9	29	7		0	463
School	0	0									0
Reading 1	0	0	9	85	197	116	6	34	5.5		0	452.5
Reading 2	0	0	10	87	214	110	5	15	5.5		0	446.5
Cottage	0	0									0
Reading 1	0	0	9	82	182	116	14	33	13		0	449
Reading 2	0	0	9	87	193	115	16	30	14		0	464
Nursery	0	0									0
Reading 1	0	0	9	68	232	121	8	11	6		0	455
Reading 2	0	0	10	102	246	127	8	29	10		0	532
Main Hse	0	0									0
Reading 1	0	0	9	98	210	110	23	25	5		0	480
Reading 2	0	0	10	83	235	111	16	24	11		0	490
Tshuswane	0	0									0
Reading 1	0	0	10	90	199	117	11	17	9		0	453
Reading 2	0	0	10	95	191	107	14	12	6		0	435
Blaauwpoort 1	0	0									0
Reading 1	0	0	10	105	184	123	18	12	4		0	456
Reading 2	0	0	9	108	200	121	6	10	9		0	463
Blaauwpoort 2	0	0									0
Reading 1	0	0	10	115	200	105	23	13	4		0	470
Reading 2	0	0	10	115	219	104	20	13	6		0	487
Total rainfall for the season	0	0	143.562	1417	3104.75	1736.5	197.875	309.375	115.688		0	7024.75
								Average for the year				439.047
TELPERION NATURE RESERVE
RAINFALL DATA - 1 AUGUST 2015 - 1 AUGUST 2016
Month	2015-08-01	2015-09-01	2015-10-01	2015-11-01	2015-12-01	2016-01-01	2016-02-01	2016-03-01	2016-04-01		2017-08-01	Total
Section
Caves
Reading 1	0	22	33	104	137	89.5	36	147.5	12		0	581
Reading 2	0	24	31	98	105	105	45	150.5	17		0	575.5
School	0										0
Reading 1	0	20	30	111	80	84.8	24	128	8		0	485.8
Reading 2	0	24	12	47	68	78.5	12	112	5		0	358.5
Cottage	0										0	0
Reading 1	0	24	33	94	114	83.5	22	83.5	11		0	465
Reading 2	0	0	11	85	109	58.5	35.5	86.6	0		0	385.6
Nursery	0										0	0
Reading 1	0	22	44	67	117	86.8	26.5	137	22		0	522.3
Reading 2	0	20	37	70	102	93	29	124	14		0	489
Main Hse	0										0	0
Reading 1	0	24	48	83	98	82	41	138	12		0	526
Reading 2	0	22	32	80	114	82.8	28	116	12		0	486.8
Tshuswane	0										0	0
Reading 1	0	20	40	51	121	93.8	42	135	18		0	520.8
Reading 2	0	20	46	79	123	99	29	129	13		0	538
Blaauwpoort 1	0										0	0
Reading 1	0	22	39	70	92	92	13	83	8		0	419
Reading 2	0	24	38	62	93	102	17.5	123	3		0	462.5
Blaauwpoort 2	0										0	0
Reading 1	0	24	40	74	109	105	12	112	9		0	485
Reading 2	0	28	40	70	114	95	11	89	5		0	452
Total rainfall for the season	0	319.375	523.062	1147.5	1567.56	1347.29	389.75	1755.82	157.75		0	7208.11
								Average for the year				450.507
TELPERION NATURE RESERVE
RAINFALL DATA - 1 AUGUST 2016 - 1 AUGUST 2017
Month	2016-08-01	2016-09-01	2016-10-01	2016-11-01	2016-12-01	2017-01-01	2017-02-01	2017-03-01	2017-04-01		2017-08-01	Total
Section
Caves
Reading 1	0	6	67	89	106	160	177	5	123.5		0	733.5
Reading 2	0	7.3	82.3	139.5	100	145	162	14	127.8		0	777.9
School	0										0
Reading 1	0	6	83.5	109	84	143	165	15	117		0	722.5
Reading 2	0	3.8	96.5	139.5	96.5	125	134	10	108		0	713.3
Cottage	0										0	0
Reading 1	0	6.5	87	125	110	161	157	9	143		0	798.5
Reading 2	0	2.3	71.3	118.5	101.5	166	172	8	127		0	766.6
Nursery	0										0	0
Reading 1	0	4	91	110.5	101.3	138	162	5	105		0	716.8
Reading 2	0	5	74	125.5	80.5	175	177	11	115.5		0	763.5
Main Hse	0										0	0
Reading 1	0	6.2	80	115	81	144	178	3	114		0	721.2
Reading 2	0	6.3	83.5	118.5	79.3	150	165	11	138		0	751.6
Tshuswane	0										0	0
Reading 1	0	6.8	41.5	125.5	95.5	188	144	2	106		0	709.3
Reading 2	0	2	66.8	155	116.5	218	161	3	102		0	824.3
Blaauwpoort 1	0										0	0
Reading 1	0	3.5	83.5	138.5	127.5	148	126	5	103		0	735
Reading 2	0	1.3	63.8	143	108	137	128	19	97.5		0	697.6
Blaauwpoort 2	0										0	0
Reading 1	0	2	77.3	125	113.5	165	166	2	94.8		0	745.6
Reading 2	0	2.5	69.8	143	80	139	184	2	94		0	714.3
Total rainfall for the season	0	65.875	1155.99	1936.56	1481.72	2352	2392.06	119.312	1700.32		0	11203.8
								Average for the year				700.24
TELPERION NATURE RESERVE
RAINFALL DATA - 1 AUGUST 2017 - 1 AUGUST 2018
Month	2017-08-01	2017-09-01	2017-10-01	2017-11-01	2017-12-01	2018-01-01	2018-02-01	2018-03-01	2018-04-01		2018-08-01	Total
Section
Caves
Reading 1	0	2.3	71	126	86	47.8	33	109	0		0	475.1
Reading 2	0	3	76	112	85	54.5	25	72	0		0	427.5
School	0										0
Reading 1	0	3	74	110	92.8	56	31	137	0		0	503.8
Reading 2	0	1.5	73	100	98	47.5	25	148.5	0		0	493.5
Cottage	0										0	0
Reading 1	0	3	76	131	80	45	34.5	120.5	0		0	490
Reading 2	0	3	75.3	130	88	47	39	170	0		0	552.3
Nursery	0										0	0
Reading 1	0	2.8	85	84	90	64.5	48	143	0		0	517.3
Reading 2	0	2	73	97	107	61.5	43	166	0		0	549.5
Main Hse	0										0	0
Reading 1	0	2	78	113	83.3	55	37.5	140	0		0	508.8
Reading 2	0	4	75.5	129	73	48	38.5	139.5	0		0	507.5
Tshuswane	0										0	0
Reading 1	0	0	76	60.5	77.5	48	16	152.5	0		0	430.5
Reading 2	0	1	63	64.3	95	49.5	64	140	0		0	476.8
Blaauwpoort 1	0										0	0
Reading 1	0	1	67.5	59.5	69.5	42.5	54	129	0		0	423
Reading 2	0	1	61	83	79	38.5	40	162	0		0	464.5
Blaauwpoort 2	0										0	0
Reading 1	0	1	79	65	82.5	44.5	47	137.5	0		0	456.5
Reading 2	0	1	65	60	76	53	47	135.5	0		0	437.5
Total rainfall for the season	0	29.4438	1101.74	1406.17	1281.97	757.987	591.562	2099.81	0		0	7268.69
								Average for the year				454.293
TELPERION NATURE RESERVE
RAINFALL DATA - 1 AUGUST 2018 - 1 AUGUST 2019
Month	2018-08-01	2018-09-01	2018-10-01	2018-11-01	2018-12-01	2019-01-01	2019-02-01	2019-03-01	2019-04-01		2019-08-01	Total
Section
Caves
Reading 1	0	2	48	25	46	185	63	25	56		0	450
Reading 2	0	1.8	56	22.8	48	121	105	27.5	43		0	425.1
School	0										0
Reading 1	0	1	44	41	28	159	122	42.5	43		0	480.5
Reading 2	0	2	41.5	43	30	142	117	63	42		0	480.5
Cottage	0										0	0
Reading 1	0	2	49	45	46.5	179.5	97	29	51		0	499
Reading 2	0	2	49	37	49.5	182	95	31	52		0	497.5
Nursery	0										0	0
Reading 1	0	2	46	48	25	213	130	53	58		0	575
Reading 2	0	2.8	46.5	36.5	27.5	189	117	66	46		0	531.3
Main Hse	0										0	0
Reading 1	0	2	42	48	29	192.5	99	33	51		0	496.5
Reading 2	0	2.5	48.5	40	41	187	115	33	54		0	521
Tshuswane	0										0	0
Reading 1	0	1	51	63	24	237	144	17	38		0	575
Reading 2	0	1	46.5	56	18	214	154	17	49		0	555.5
Blaauwpoort 1	0										0	0
Reading 1	0	2	41.8	60	18.5	173	112	19	61		0	487.3
Reading 2	0	3	29	60.5	22	95	119	18	45		0	391.5
Blaauwpoort 2	0										0	0
Reading 1	0	1	43	36	26	177	131	17	45		0	476
Reading 2	0	1	50	37	21.5	173	81	14	42		0	419.5
Total rainfall for the season	0	27.225	686.8	675.362	457.375	2645.56	1741.94	481.562	723.5		0	7439.33
								Average for the year				464.958
TELPERION NATURE RESERVE
RAINFALL DATA - 1 AUGUST 2019 - 1 AUGUST 2020
Month	2019-08-01	2019-09-01	2019-10-01	2019-11-01	2019-12-01	2020-01-01	2020-02-01	2020-03-01	2020-04-01		2020-08-01	Total
Section
Caves
Reading 1	0	2	21	122	205	98	81	23	122		0	674
Reading 2	0	2.5	9	111	194	108	64	31	120		0	639.5
School	0										0
Reading 1	0	3	20	99.2	193	106	48	19	120		0	608.2
Reading 2	0	2	27	82	202	109	47.5	21	122		0	612.5
Cottage	0										0	0
Reading 1	0	2.2	21	111	199	101	70	21	124		0	649.2
Reading 2	0	2	4	118	209	102	65	21	121		0	642
Nursery	0										0	0
Reading 1	0	5	22	103	193	103	50	18	138		0	632
Reading 2	0	3	29	110	181	110	52	18	132		0	635
Main Hse	0										0	0
Reading 1	0	2	23	110	204	108	61	15	120		0	643
Reading 2	0	2	22	131	159	111	69	19	134		0	647
Tshuswane	0										0	0
Reading 1	0	5	18	77	217	112	40	10	100		0	579
Reading 2	0	5	20	74.5	225	121	40	10	120		0	615.5
Blaauwpoort 1	0										0	0
Reading 1	0	2	21	82.5	195	93	40	10	125		0	568.5
Reading 2	0	2	14	82.5	168	99	44	19	127		0	555.5
Blaauwpoort 2	0										0	0
Reading 1	0	3	11	83	211	103	46	11	137		0	605
Reading 2	0	2	11	73	210	101	45	12	133		0	587
Total rainfall for the season	0	42.825	273.312	1455.33	2972.81	1593.12	786.562	256.438	1880.62		0	9261.03
								Average for the year				578.814
TELPERION NATURE RESERVE
RAINFALL DATA - 1 AUGUST 2020 - 1 AUGUST 2021
Month	2020-08-01	2020-09-01	2020-10-01	2020-11-01	2020-12-01	2021-01-01	2021-02-01	2021-03-01	2021-04-01		2021-08-01	Total
Section
Caves
Reading 1	0	0	32	112	48	73	187	34	44		0	530
Reading 2	0	0	31	107	44	82	186	34	39		0	523
School
Reading 1	0	0	25	118	54	81	134	38	39		0	489
Reading 2	0	0	23	107.5	50	85	106	54	32		0	457.5
Cottage
Reading 1	0	0	25	117	39	71.5	147	31.5	41		0	472
Reading 2	0	0	28	117	40	87	175	34	39		0	520
Nursery	0
Reading 1	0	0	35	115	52	102	109	41	33		0	487
Reading 2	0	0	29	109	53	94	108	39	33		0	465
Main Hse
Reading 1	0	0	31	104	37	117	103	48	34		0	474
Reading 2	0	0	26	107	39	91	132	45.5	38		0	478.5
Tshuswane
Reading 1	0	0	31.5	107	65	125	128	81	31		0	568.5
Reading 2	0	0	32	110	63	127	126	86	25		0	569
Blaauwpoort 1
Reading 1	0	0	25	100	50	122	125	69	28		0	519
Reading 2	0	0	25	111	53	159	109	65	20		0	542
Blaauwpoort 2
Reading 1	0	0	32	97	48	135	128	62	24		0	526
Reading 2	0	0	32	98	47	129	128	62	24		0	520
Total rainfall for the season	0	0	432.5	1631.5	737	1612.06	1955.69	792.125	482.75		0	7643.62
								Average for the year				477.727
TELPERION NATURE RESERVE
RAINFALL DATA - 1 AUGUST 2021 - 1 AUGUST 2022
Month	2021-09-01	2021-10-01	2021-11-01	2021-12-01	2022-01-01	2022-02-01	2022-03-01	2022-04-01	2022-05-01	2022-06-01	2022-07-01	Total
Section
Caves										722
Reading 1	10	0	111	157	131	46	35	170	21	13	1.5	697
Reading 2	10	1	105	155	155	36	40	183	22	15	0	722
School
Reading 1	12	1	131	170	142	32	45	210	13	39	39	873
Reading 2	12	1	118	172	161	27	40	189	25	16	3.5	764.5
Cottage
Reading 1	10	0.5	107	157	139	40	20	185	27	17	2	704.5
Reading 2	10	1	116	163	144	34	30	198	28	25	1	750
Nursery
Reading 1	13	12.3	138	163	138	41	65	200	22	16	1.5	809.8
Reading 2	12	85	118	165	131	38	60	185	20	15	0	829
Main Hse
Reading 1	9	93	136	163	135	36	25	175	24	19	0.6	815.6
Reading 2	7	82	112	160	127	39	40	178	24	20	2.8	791.8
Tshuswane
Reading 1	10	101	146	173	137	77	35	207	22	18	5	931
Reading 2	12	103	146	184	150	97	35	180	18	15	5	945
Blaauwpoort 1
Reading 1	9	83.5	130	170	122	37	35	150	25	25	8	794.5
Reading 2	12	83	123	170	144	22	30	187	29	17	6.5	823.5
Blaauwpoort 2
Reading 1	12	98	137.5	168	104	36	35	180	22	15	5	812.5
Reading 2	10	98	115	170	120	32	40	177	25	16	5	808
Total rainfall for the season	160.625	843.3	1885.44	2512.81	2057.19	626.875	577.188	2794.62	347.312	288.812	84.9938	12179.2
								Average for the year				761.198
TELPERION NATURE RESERVE
RAINFALL DATA - 1 AUGUST 2022 - 1 AUGUST 2023
Month	2022-09-01	2022-10-01	2022-11-01	2022-12-01	2023-01-01	2023-01-01	2023-02-01	2023-03-01	2023-04-01	2023-05-01	2023-08-01	Total
Section
Caves
Reading 1	10	0	171	44.5	0	0	0	0	0	0	0	225.5
Reading 2	10	1	178	48.5	0	0	0	0	0	0	0	237.5
School
Reading 1	12	1	168.5	56	0	0	0	0	0	0	0	237.5
Reading 2	12	5.1	163	48	0	0	0	0	0	0	0	228.1
Cottage
Reading 1	10	1	189	50.9	0	0	0	0	0	0	0	250.9
Reading 2	10	1	173	54	0	0	0	0	0	0	0	238
Nursery
Reading 1	13	12.3	193	69	0	0	0	0	0	0	0	287.3
Reading 2	12	1.2	180	47	0	0	0	0	0	0	0	240.2
Main Hse
Reading 1	9	1	170	45.5	0	0	0	0	0	0	0	225.5
Reading 2	7	1	164	53	0	0	0	0	0	0	0	225
Tshuswane					0
Reading 1	10	13	166	56	0	0	0	0	0	0	0	245
Reading 2	12	12	174.5	72	0	0	0	0	0	0	0	270.5
Blaauwpoort 1
Reading 1	13	3.1	164.5	56.5	0	0	0	0	0	0	0	237.1
Reading 2	11	2	185	65	0	0	0	0	0	0	0	263
Blaauwpoort 2
Reading 1	11	2	164.5	62	0	0	0	0	0	0	0	239.5
Reading 2	12	5	189	64	0	0	0	0	0	0	0	270
Total rainfall for the season		0	0	0	0	0	0	0	0	0	0	0
								Average for the year				0
