# Supplementary material for: Density Dependence in Large Herbivores Inhabiting an Insular Nature Reserve
Source: Ecol Evol. 2024 Dec 4;14(12):e70689. doi: 10.1002/ece3.70689 (PMC11617638; doi:10.1002/ece3.70689)
Supplement: Supplementary file 4 — Data S4. [file ECE3-14-e70689-s002.csv]

year	no	hart	bles	bluw	watb	zeb	bluwad	bluwjv
2002	1	211	131	233	55	344
2003	2
2004	3	139	94	212	53	415
2005	4	182	123	385	62	551
2006	5	203	138	317	56	378
2007	6
2008	7	139	131	420	44	647
2009	8	139	151	456	80	685	101	26
2010	9	156	195	605	34	733	178	36
2011	10	207	259	515	59	877	499	134
2012	11	147	326	647	60	931	665	190
2013	12	107	363	599	66	914	215	29
2014	13	283	236	697	77	867	319	48
2015	14	127	333	686	61	1259	357	39
2016	15	205	472	633	87	876	569	69
2017	16	150	383	745	68	1374	480	136
2018	17	210	397	657	88	1106	426	67
2019	18	164	477	847	149	1081	145	14
2020	19	154	538	753	31	912	561	170
2021	20	157	574	847	69	1076
2022	21	94	528	839	116	969
2023	22	79	563	770	63	978
